# Supplementary material for: Unilateral Lung Agenesis: A Systematic Review of Prevalence, Anatomical Variants, and Clinical Implications
Source: Diagnostics (Basel). 2025 Sep 8;15(17):2272. doi: 10.3390/diagnostics15172272 (PMC12428195; doi:10.3390/diagnostics15172272)
Supplement: Supplementary file 1 [file diagnostics-15-02272-s001.zip]

Archive with 1 entries (1 files):
- diagnostics-3790614-supplementary.pdf
